# Supplementary material for: Molecular Profiles of Antimalarial Drug Resistance in Plasmodium Species from Asymptomatic Malaria Carriers in Gia Lai Province, Vietnam
Source: Microorganisms. 2025 Sep 9;13(9):2101. doi: 10.3390/microorganisms13092101 (PMC12473079; doi:10.3390/microorganisms13092101)
Supplement: Supplementary file 1 [file microorganisms-13-02101-s001.zip]

Archive with 1 entries (1 files):
- microorganisms-3848815-supplementary.pdf
